# Supplementary material for: Schisandra chinensis Bee Pollen Extract Alleviates Obesity by Modulating Gut Microbiota-Driven Bile Acid Metabolism
Source: Nutrients. 2025 Nov 18;17(22):3597. doi: 10.3390/nu17223597 (PMC12655481; doi:10.3390/nu17223597)
Supplement: Supplementary file 1 [file nutrients-17-03597-s001.zip]

Archive with 1 entries (1 files):
- nutrients-3957869-supplementary.pdf
